# Supplementary material for: Crises information dissemination through social media in the UK and Saudi Arabia: A linguistic perspective
Source: PLoS One. 2023 May 5;18(5):e0284857. doi: 10.1371/journal.pone.0284857 (PMC10162563; doi:10.1371/journal.pone.0284857)
Supplement: S2 File — (TXT) [file pone.0284857.s002.txt]

مرت بي قصة آلمتني كثيراً، لشخص توفر موعد لوالده للحصول على اللقاح منذ فترة، وبسبب الانسياق خلف الشائعات رفض الموعد، ليتوفى والده بعدها بسبب إصابته بالفيروس -رحمه الله-. تمنيت بعدها لو أستطيع أن أقنع كل شخص بنفسي، ولازلت أحاول جهدي. لكل فرد .. أرجوك من القلب #خذ_الخطوة خذ اللقاح
جميع اللقاحات المستخدمة في المملكة أظهرت حماية عالية من الإصابة_بحمد الله_ بعد أسبوعين من أخذ اللقاح، ومأمونية كبيرة. أنصح الجميع بالمسارعة في أخذ اللقاح لحماية أنفسهم من هذا الفيروس الخطير. #خذ_الخطوة
أمضينا عاما في هذه الجائحة، وهذه خطتنا نحو الحياة الطبيعية خذ الخطوة وابدأ رحلتك، فسلامتك هي الأهم. #خذ_الخطوة .. خذ اللقاح
يؤسفنا رؤية هذه المشاهد ويؤلمنا تكرارها، لاتدع قناعاتٍ لا صحة لها تكون سببًا في أذية من تحب. بادر بتسجيلهم لأخذ اللقاح عبر تطبيق صحتي، حفظ الله آباءنا وأمهاتنا 
بدأنا إعطاء اللقاح في جميع مناطق المملكة. أدعو الجميع المبادرة بالتسجيل في تطبيق صحتي للحصول على اللقاح. وفي هذه المرحلة ستعطى أولوية لمن يسجل أولاً حسب فئات إعطاء اللقاح المعتمدة.
وصلت دفعات جديدة من لقاح كورونا إلى أرض المملكة بعد انقطاع لظروف خارجة عن الإرادة. أدعو الجميع للتسجيل عبر تطبيق صحتي للحصول على اللقاح.
واجهنا الصعاب سويًا بتعاوننا، فلنحافظ على مكتسباتنا ولانسمح للخطر أن يعود بتهاوننا. أدعوكم للالتزام بالإجراءات الاحترازية وتذكير غيرنا بها، وليكن شعارنا #نتعاون_مانتهاون
الحمد لله. تلقيت اليوم الجرعة الثانية من #لقاح_كورونا، أتقدم بالشكر لقيادتنا الرشيدة لحرصها الدائم على صحة الفرد والمجتمع، وأذكر جميع من أخذ الجرعة الأولى بضرورة أخذ الجرعة الثانية في موعدها. حفظكم الله من كل سوء  
مسؤوليتي تجاه وطني ومجتمعي مهمة. لذا سأبقى ملتزمًا -بإذن الله- بالاحترازات الوقائية؛ لحماية غيري من انتقال العدوى.
السلامة غاية الجميع والوقاية وسيلة ذلك. لقاح كورونا هو خطوتنا الأهم لجعل هذه الجائحة جزء من الماضي -بإذن الله-. هنا 10 حقائق يهمك معرفتها عن هذا اللقاح:
ولله الحمد تم تدشين ثاني مركز للقاحات كورونا (كوفيد-١٩) في المملكة بمحافظة جدة. وسيتم قريبًا بإذن الله تدشين مراكز للقاحات في جميع مناطق المملكة. أدعو الجميع إلى التسجيل في تطبيق صحتي للحصول على اللقاح.
سعدت صباح اليوم بأخذ لقاح كورونا مع مجموعة من المواطنين. أشكر خادم الحرمين الشريفين وسمو ولي العهد الذين جعلوا صحة الإنسان أولاً. اليوم بداية انفراج هذه الأزمة ومتفائلون بقرب نهايتها. دمتم بصحة
للحصول على لقاح كورونا أطلقنا خدمة التسجيل عبر تطبيق صحتي. أنصح الجميع بسرعة التسجيل لنحمي أنفسنا ومن نحب من الإصابة بهذا الفيروس.
نتيجة تطبيق الاحترازات الصحية انخفضت عدد حالات الانفلونزا الموسمية بالمملكة بأكثر من ٩٨٪ في الثلاثة الأشهر الماضية مقارنة بنفس الفترة من العام الماضي. ماذا تقترحون أن نغير في عاداتنا بعد الجائحة لتقليل انتقال العدوى؟
نشكرك للالتزامك بارتداء الكمامة خارج المنزل، لأن #عيونك_تكفي في التواصل مع الآخرين. بتعاون الجميع سنتجاوز الوباء -بإذن الله-
ولله الحمد ما زلنا نحكم سيطرتنا على فيروس كورونا في المملكة حيث نشهد نزولاً في عدد الاصابات، وهذا نتيجة الدعم اللامحدود من خادم الحرمين الشريفين وسمو ولي العهد حفظهما الله ثم وعي والتزام المجتمع. نؤكد على ضرورة مواصلة الالتزام لحين إعلان تعافي آخر حالة بإذن الله تعالى.
هام جدًا.. رصدنا مؤخرًا تساهلاً وتقصيراً في لبس الكمامة، لذا لا تكن سببًا في تزايد عدد الحالات ورجوع مرحلة الخطر، فالمسؤولية تبدأ من كل فرد منا.
إذا استمر التساهل بعدم الالتزام فمن المتوقع وبنسبة كبيرة عودة موجة جديدة للإصابات (لا قدر الله) وخلال فترة قصيرة. نرجو من الجميع التعاون بتطبيق الاحترازات الصحية وعدم التهاون، فنحن جميعاً في مركبٍ واحدٍ والتقصير من البعض يؤثر على الجميع.
الكلّ يريد لك الخير، لكن #حالتك_غير! من أعماق قلبي، أسأل الله الشفاء العاجل لكلّ مُصاب، وأنوّه على عدم أخذ التوجيهات من تجربة غيرك، لأن شدّة فيروس كورونا تختلف من شخص لآخر. الزملاء في (937) يعملون طوال اليوم لتوفير الخدمات والمعلومات الصحيّة لكم، فلا تتردّدوا بالتواصل معهم.
التزامنا هو سلاحنا، وإهمالنا سيُؤذينا! تُشير أرقام كورونا في السعودية أنّ الحالات الجديدة أقلّ، ونسبة التعافي تجاوزت 94%، والحالات الحرجة في انخفاض، بفضل الله ثمّ تعاونكم. لذا لا تسمحوا للوباء بالانتشار، فبعض المشاهد المؤسفة لا تُعبّر عن وعينا، نريد مساعدتكم واهتمامكم.
لزيارةٍ آمنة، وحضورٍ مطمئن.. المراكز الصحيّة جاهزة لاستقبالكم وفقًا لأفضل التطبيقات الاحتزازيّة، التي تضمن سلامتكم بإذن الله، مع ضرورة الالتزام بالكمامة والتعقيم.
إخواني وأخواتي ذوي الإعاقة السمعية وذويهم يمكنكم الاستفادة الآن من مختلف خدمات مركز 937 الصحية عبر تطبيق إشارة، للتحميل:
نعود لأعمالنا وخدمة وطننا .. وشعارنا (ألبس كمامتي / لن أصافح / أترك مسافة كافية)، فسلامتي وسلامة من حولي مسؤوليتي.
بعد عيد الفطر الماضي سجلنا زيادة كبيرة في إصابات كورونا. في هذا العيد زوروا أحبابكم، ولسلامتكم أرجو الالتزام بـ: - عدم المصافحة - استخدام الكمامة - المحافظة على نظافة اليدين والله يحفظكم
للمصابين والمخالطين أو المشتبه بإصابتهم من حولنا .. جمعنا أهم المعلومات الصحية التي تساعدهم على التعافي بإذن الله .. حفظنا الله وإياكم من كل مكروه.
المصابون بالأمراض المزمنة من أكثر الفئات تأثرًا بمضاعفات فيروس كورونا. إذا كان لديك مرض مزمن فاتبع الإجراءات الوقائية. التزامك يحميك –بإذن الله-. للمزيد من المعلومات:
لتقديم خدمات أفضل.. دشن اليوم سمو أمير منطقة المدينة المنورة مستشفى متكامل تم بناؤه في ٥٩ يوما بدعم من منظومة الطاقة بقيادة سمو الأمير عبدالعزيز بن سلمان وبتبرع من شركة اكواباور بسعة ١٠٠ سرير.
وقد تم تسميته مركز نجود الطبي والذي سمي باسم الممرضة الراحلة نجود الخيبري رحمها الله تقديراً لما قامت به لخدمة المرضى وعرفاناً لجهود الممارسين الصحيين.
هام إذا لديك أعراض كورونا فيجب أن تتجه عاجلاً إلى أحد عيادات تطمن. سيتم تقييم حالتك الصحية ووضعك على البروتوكول العلاجي المناسب أو نقلك لمستشفى إذا كانت حالتك تستدعي التنويم. مرفق قائمة بالعيادات ومواقعها وساعات العمل: https://
اقترابك يضرّهم، وقطيعتك تُؤذيهم! من البرّ بالوالدين أن لا تهجرهم، فزيارتك لهم تُسعدهم؛ على أن تترك مسافة بينك وبينهم، مع عدم تقبيلهم، وارتداء الكمامة عند الحديث معهم. أرجوك حافظ عليهم، لنفرح دومًا بقربهم.
بين عدم زيارة الوالدين بسبب الخوف عليهم من العدوى، وزيارتهم بدون أخذ الاحترازات الوقائية (إفراط وتفريط). نزورهم .. ونلبس الكمامة، ونحافظ على مسافة آمنة، ولا نقبّلهم، لنسعد دوما بقربهم.

#نعود_بحذر مهم جداً في المرحلة القادمة الالتزام بالاحترازات الصحية وبالأخص تغطية الفم والأنف، والتباعد الاجتماعي والمحافظة على الفئات عالية الخطورة ممن هم فوق ٦٥ سنة أو الذين يعانون من الأمراض المزمنة. الوقاية مهمة لحمايتكم ولحماية من تحبون.
أخي العزيز، أختي العزيزة: احرصوا جيدًا على أساليب الوقاية، لا نريد أن تكون أنت #الرقم_التالي أو والديك أو من تحبّ.
إلى #أبطال_الصحة الذين يعملون ليل نهار بلا كلل ولا ملل، نقدر لكم التفاني والاخلاص والتضحية. شكراً لكم من القلب، فأنتم من تحمون صحة الوطن بعد الله.
حرصا على صحة كل من هم على أرض وطننا الغالي.. دشنا اليوم عيادات تطمن وهي مخصصة لمن يشعرون بأعراض كورونا مثل ارتفاع درجة الحرارة وسيتم التوسع فيها خلال اليومين القادمين.
الالتزام بالكمامات والتباعد سوف تساهم بشكل كبير في تقليل الاصابات. نريد أن نعمل سوياً بتذكير بعضنا البعض لسلامتنا جميعاً.
ساهم في أمن وطننا الصحي بتطبيق البروتوكولات الصحية. #نعود_بحذر

لو التزم كل شخص بلبس الكمامة الطبية أو القماشية عند خروجه من المنزل فسوف نخفف من انتقال العدوى بشكل كبير جدا. أرجو الالتزام بلبس الكمامة. وعندما تجد شخص غير ملتزم فذكره بالالتزام. الله يحفظكم جميعا. للاستزادة
#نعود_بحذر ملتزمين بالإجراءات الاحترازية الصحية؛ من خلال: 1. لبس الكمامة. 2. غسل أو تعقيم اليدين. 3. عدم المصافحة. 4. ترك مسافة مترين بيننا وبين الآخرين. 5.الحد من التجمعات. التزامنا يسهم بمشيئة الله في تجاوز هذه الجائحة.
نحن في بداية أولى مراحل #العودة_بحذر، لذا نعتمد على التزامكم. إن العودة لزيادة الإحترازات تعتمد على الله ثم على امتثال الجميع. نرجو اتباعكم الإجراءات الوقائية.
تقبل الله منا ومنكم صالح الأعمال، ورفع عنا هذا الوباء، وأعاده على الجميع أعواماً عديدة بالصحة والعافية والأمن والإستقرار.
في هذه الليلة المباركة، نسأل الله أن يشفي جميع المرضى، وأن يُعجّل بالفرج وزوال الغمّة. ولا تنسوا #أبطال_الصحة من دعواتكم.
أتقدم بأحر التعازي لذوي #الممرض_خالد_الحسيني وأسأل الله له المغفرة والرحمة وأن يسكنه فسيح جناته ويلهم أهله وذويه الصبر والسلوان.
#أبطال_الصحة تعجز الكلمات عن شكركم وتقديركم. فخور جداً بعملي معكم، وأسأل الله أن يعينكم ويوفقكم. والجميع فخور بكم وممتن لجهودكم الكبيرة.
أنصح الجميع باستخدام الكمامة القماشية عند الحاجة للخروج من المنزل #الوقاية_من_كورونا
الآن مركز #الصحة_937 ، متاح لكم على الواتساب ليجيب عن استفساراتكم بشكل فوري حول فيروس كورونا والمراكز الصحية والتعليمات الوقائية وعدد من المعلومات والخدمات.
اطمنئوا أنتم في المملكة العربية السعودية تحت ظل قيادة وضعت صحة الإنسان أولاً.
إذا خرجت من منزلك للضرورة: البس الكمّامة، وتجنّب الأماكن المزدحمة، واترك مسافة كافية، مع تعقيم اليدين باستمرار. حفظكم الله وحماكم من كلّ سوء. #كلنا_مسؤول
بركة حياتنا، وقناديل بيوتنا.. ساهم معنا في وقايتهم من كورونا، باتباع التعليمات الوقائيّة الضروريّة، حفظهم الله وأطال في أعمارهم على طاعته. #كلنا_مسؤول

أتقدم بالتهنئة لمقام خادم الحرمين الشريفين وسمو ولي العهد -يحفظهم الله- وإلى الشعب السعودي بمناسبة حلول شهر #رمضان المبارك، سائلاً الله أن يتقبل من الجميع الصيام والقيام وصالح الأعمال، وأن يزيل هذه الغمة ويرزقنا الصحة والعافية في أمن وأمان. 

ولله الحمد بدأنا في المسوحات النشطة داخل الأحياء بشكل مكثف للوصول للأشخاص في منازلهم في وقت مبكر حتى لو لم تظهر عليهم أعراض. وكذلك توسعنا في الكشف "من السيارة" لتسريع عملية الكشف. وانعكس ذلك على زيادة عدد حالات الاصابات التي لا تستدعي المكوث في المستشفي وتمكننا من الاحتواء المبكر
استمراراً لجهود #أبطال_الصحة التطوعية .. منصة التطوع الصحي تفتح المجال للراغبين في المشاركة التطوعية للخدمة في المجالات الصحية المباشرة وغير المباشرة. التطوع عمل نبيل وخلق عظيم يدعم الجهود لمكافحة الوباء. شكرا لكل متطوع سخر وقته وجهده لخدمة وطننا الغالي. #لبيه_ياوطن
بتوجيهات من خادم الحرمين الشريفين ومتابعة دقيقة من سمو ولي العهد حفظهم الله تقوم وزارة الخارجية بتنسيق عودة المواطنين في الخارج إلى الوطن. ونتشرف في الصحة باستقبال أبنائنا وبناتنا القادمين من الخارج في دور الضيافة الصحية لمدة (١٤) يومًا حرصاً على صحتهم وصحة أهاليهم. #عودة_آمنة
أشكر شركات منظومة الطاقة والبنوك والشركات التجارية ورجال الأعمال على مبادراتهم الوطنية لمواجهة فيروس كورونا الجديد، وذلك بالمساهمة في صندوق الوقف الصحي @SaHealthfund الشريك الاستراتيجي لوزارة الصحة #صندوق_الوقف_الصحي #كلنا_مسؤول
أمر خادم الحرمين الشريفين بتحمل 60٪ من رواتب موظفي #القطاع_الخاص للحد من الآثار الاقتصادية لفيروس #كورونا الجديد.. يجسد حرص مملكتنا الغالية على أهمية استقرار العيش الكريم لأبنائها.

نثمن أمر خادم الحرمين الشريفين بتقديم العلاج لفيروس كورونا المستجد مجانًا لجميع المواطنين والمقيمين ومخالفي نظام الإقامة في جميع المنشآت الصحية الحكومية والخاصة، وبدون أي تبعات قانونية على المخالفين، وهو امتداد لحرصه حفظه الله على صحة الإنسان.
هام وعاجل . إذا كنت تشك أن لديك أعراض كورونا، فيمكنك التحقق من وضعك الصحي بسهولة عبر التقييم الذاتي في تطبيق موعد. للتحميل:
دعماً لإخواني الأطباء في أعمالهم عن بعد، وحرصاً على سلامة الجميع، مكنا الأطباء من اصدار الوصفات الطبية إلكترونياً بموثوقية عن طريق تطبيق (أناة) ويمكن للمريض صرفها من أقرب صيدلية مشاركة بيسر وسهولة #كلنا_مسؤول 

هام وعاجل . إذا كنت تشك أن لديك أعراض كورونا، فيمكنك التحقق من وضعك الصحي بسهولة عبر التقييم الذاتي في تطبيق موعد. للتحميل:
مهم جداً إذا شعرت بحرارة أو كحة أو ضيق تنفس فاعزل نفسك حالاً #كلنا_مسؤول
#كلنا_مسؤول البقاء في المنزل سلاحنا الأقوى بإذن الله لمواجهة #فايروس_كورونا
هام ساهم في أمن بلدنا الصحي بالجلوس في بيتك.
لسلامتكم وسلامة من تحبون أنصح الجميع بالابتعاد عن حضور المناسبات والاجتماعات لمساهمتها في نقل العدوى بشكل كبير، والبقاء في المنزل وعدم الخروج إلا للضرورة. #الوقاية_من_كورونا
إلى الآباء والأمهات نصيحة من القلب: احرصوا على حماية أطفالكم وفلذات أكبادكم، وإبقائهم في المنزل وعدم خروجهم إلا للضرورة، الخروج يعرضهم للعدوى وقد يجعلهم ناقلين للفيروس لا سمح الله. (كلكم راعٍ وكلكم مسؤول عن رعيته) #الوقاية_من_كورونا
حرصاً على صحتكم وصحة من تحبون، إذا كان لديك أي أعراض انفلونزا اعزل نفسك مباشرة في غرفتك لمدة (١٤) يوم. #الوقاية_من_كورونا
لسلامتكم وسلامة من تحبون نرجو من الجميع الالتزام.Quote Tweet
اهتمامكم بالوقاية يساعد في حمايتكم وحماية من تحبون: - تجنب المصافحة - تجنب الأماكن المزدحمة - اعزل نفسك مباشرة عند وجود أي أعراض انفلونزا، واتصل بـ ٩٣٧ - اهتم بنظافة اليدين، لأنها أكبر ناقل للعدوى. 
أنصح الجميع بالمحافظة على غسل اليدين خاصة بعد السعال والعطس أو استخدام المطهر حرصًا على صحتكم في #الوقاية_من_كورونا الجديد والفيروسات التنفسية عمومًا بإذن الله.
أوصي وبشدة تجنب إقامة وحضور المناسبات التي يزيد الحضور فيها عن ٥٠ شخص. وتجنب المصافحة (مؤقتاً) لأنها من أكثر أسباب انتقال العدوى. #كورونا_الجديد #كورونا #COVID19 
الزملاء والزميلات في القطاع الصحي: أشكركم على عملكم وإخلاصكم لحماية المواطنين والمقيمين من فيروس كورونا الجديد، تعملون ليل نهار وبتفاني عالي جداً لتقديم أفضل رعاية ولحماية بلدنا الغالي من العدوى فلكم مني كل الشكر والامتنان. وأرجو من الجميع شكرهم. #شكرا_أبطال_الصحة
أشكر الزملاء في وزارة الشؤون البلدية والقروية على إيقاف الشيشة والمعسل في المقاهي والمطاعم. فهي يمكن أن تتسبب في نقل العدوى نظراً لانتقالها بين الأيادي. #فيروس_كورونا
الحمد لله الوضع مطمئن، ولم تظهر أي حالة في أي منشأة تعليمية. ولكن تزايد الحالات في الدول جعلنا نحرص على تعزيز سلامة أبنائنا وبناتنا. لذا تم التنسيق مع وزارة التعليم على تعليق الدراسة مؤقتاً. ويأتي هذا ضمن عدد من الإجراءات التي اتخذتها حكومتنا للحد من انتشار فيروس #كورونا_الجديد
أتقدم بالشكر والتقدير لمقام خادم الحرمين الشريفين وسمو ولي العهد حفظهم الله على حرصهم واهتمامهم ودعمهم الكبير للجنة المعنية بمتابعة الوضع الصحي لفيروس كورونا الجديد. وأطمئن الجميع بأن الإجراءات الإحترازية والوقائية مستمرة. سلامتكم وصحتكم أولوية لدينا. والله يحفظكم.
أؤكد ولله الحمد لم تسجل أي حالة إصابة بفيروس الكورونا الجديد. ونحن نعمل احتياطات كبيرة لمنع العدوى في أي مستشفى عند وجود أي اشتباه، وهذا يُحدث لبس عند البعض. وجميع حالات الاشتباه التي فحصت كانت نتائجها سليمة ولله الحمد.
بتوجيهات خادم الحرمين الشريفين ومتابعة سمو ولي العهد حفظهم الله وحرصًا منهم على صحة المواطنين، استقبل الفريق الطبي الطلاب السعوديين الذين وصلوا إلى الرياض قادمين من ووهان- الصين حيث سيجري إتخاذ الإجراءات الإحترازية بعزلهم لمدة أسبوعين وعمل الفحوصات لهم، متمنيًا لهم الصحة والعافية
نتابع باهتمام بالغ #فيروس_كورونا المستجد منذ اكتشاف الحالات الأولى في الصين، وبالأمس رفعت منظمة الصحة العالمية الحالة إلى حالة صحة عامة طارئة عالمية بعد انتشاره في العديد من الدول.
كما نحث جميع المواطنين والمقيمين على اتباع النصائح الصحية التي تصدرها وزارة الصحة:  وكذلك التنبيهات من المركز الوطني للوقاية من الأمراض والجهات الرسمية الموثوقة، وعدم الالتفات للشائعات.
أشكر جميع الجهات الحكومية التي تفاعلت بشكل سريع لرفع مستويات الجاهزية والتكامل، وتوفير معلومات المسافرين والرحلات وتفعيل إجراءات الوقاية في المنافذ البرية والجوية والبحرية لحماية وطننا من هذا الفيروس.
سفارة المملكة في الصين تنصح الراغبين بالسفر للصين التريث في ذلك لحمايتهم من العدوى.
